# Supplementary material for: Chemical-Physical Properties and Bioactivity of New Premixed Calcium Silicate-Bioceramic Root Canal Sealers
Source: Int J Mol Sci. 2022 Nov 11;23(22):13914. doi: 10.3390/ijms232213914 (PMC9692705; doi:10.3390/ijms232213914)
Supplement: Supplementary file 1 [file ijms-23-13914-s001.zip]

Archive with 1 entries (1 files):
- ijms-2014317-supplementary.pdf
